# Supplementary material for: Interaction of Iron Homeostasis and Fatty Acid Metabolism in the Development of Glucose Intolerance in Women with Previous Gestational Diabetes Mellitus
Source: Nutrients. 2023 Jul 20;15(14):3214. doi: 10.3390/nu15143214 (PMC10385184; doi:10.3390/nu15143214)
Supplement: Supplementary file 1 [file nutrients-15-03214-s001.zip]

Archive with 1 entries (1 files):
- nutrients-2489360-supplementary.xlsx
