# Supplementary material for: Interaction of Iron Homeostasis and Fatty Acid Metabolism in the Development of Glucose Intolerance in Women with Previous Gestational Diabetes Mellitus
Source: Nutrients. 2023 Jul 20;15(14):3214. doi: 10.3390/nu15143214 (PMC10385184; doi:10.3390/nu15143214)
Supplement: Supplementary file 1 [file nutrients-15-03214-s001.zip › nutrients-2489360-supplementary.xlsx]

## Sheet: tab 1, 2
							Sharpio wilks	Mann-Whitney U
Table 1. Characteristics of women with prior GDM at follow-up visit 6 years after pregnancy. The women were placed in groups, normal glucose tolerance (NGT) and impaired glucose metabolism (IGM), based on OGTT results. Comparisons between groups were analysed with independent t-test. Significant differences displayed in bold.
		NGT			IGM		NGT vs IGT
	n	Mean	SD	n	Mean	SD	p-Value
Age (years)	99	39.4	4.9	58	38.5	5.6	0.289
BMI	99	26.7	4.9	58	29.6	5.3	0.001	0.001
Waist circumference (cm)	98	87.7	11.0	57	94.7	12.7	0.000	0.001
Hip circumference (cm)	98	103.4	10.4	57	107.4	10.8	0.027	0.021
s-Insulin fasting (mU/L)	96	8.13	4.46	57	12.91	6.52	0.000	0
s-Insulin 120 min (mU/L)	84	38.38	26.41	30	79.07	56.54	0.000	0
p-Glucose fasting (mM)	99	5.37	0.37	58	7.19	2.47	0.000	0
p-Glucose 120 min (mM)	91	5.49	1.09	31	8.58	2.32	0.000	0
HOMA-IR	95	1.97	1.10	57	4.20	2.64	0.000	0
Hs-CRP (mg/L)	99	2.41	4.03	58	4.87	7.51	0.008	0.006
Number (n), Standard deviation (SD). Differences significant at the 0.05 level
Table 2. Iron status of women with GDM at follow-up visit 6 years after pregnancy. The women were placed in groups, normal glucose tolerance and impaired glucose metabolism, based on OGTT results. Comparisons between groups were analysed with independent t-test. Significant differences displayed in bold.
		NGT			IGT		NGT vs IGT
	n	Mean	SD	n	Mean	SD	p-Value
s-Ferritin (µg/L)	98	59.61	45.43	58	61.50	80.37	0.852	0.064
s-Transferrin (g/L)	97	2.80	0.42	57	2.87	0.44	0.332	0.33
s-Iron (µmol/L)	95	16.81	5.41	57	15.04	5.77	0.058	0.037
s-Transferrin receptor (mg/L)	98	3.29	1.15	58	3.87	1.68	0.011	0.023
Transferrin saturation	94	0.25	0.09	57	0.22	0.09	0.033	0.038
s-TIBC (µmol/L)	98	67.88	14.30	58	70.27	14.02	0.311	0.229
s-Hepcidin (ng/mL)	87	40.20	41.06	55	33.60	33.24	0.318	0.394
Number (n), Standard deviation (SD). Differences significant at the 0.05 level.

## Sheet: Table S1
Supplementary Table S1. Associations between FAs, desaturases and iron status in the IGM group. Unadjusted and adjusted linear regression models. Significant correlations displayed in bold.
	Independent	Ferritin (n=95)	Transferrin (n=94)	Iron (n=92)	Transferrin Receptor (n=95)	Transferrin Saturation (n=91)	TIBC (n=95)	Hepcidin (n=84)
Dependent
Saturated FAs, %
Myristic acid (14:0)	Unadjusted (B; p)	0,158; 0,127	-0,091; 0,385	-0,087; 0,410	-0,099; 0,341	-0,034; 0,746	-0,085; 0,414	-0,079; 0,476
	Adjusted* (B; p)	0,157; 0,134	-0,102;0,343	-0,049; 0,667	-0,101; 0,368	0,004; 0,973	-0,087; 0,409	-0,077; 0,488
Palmitic acid (16:0)	Unadjusted (B; p)	0,133; 0,197	0,029; 0,779	0,094; 0,372	-0,192; 0,062	0,092; 0,386	0,039; 0,705	-0,090; 0,417
	Adjusted* (B; p)	0,134; 0,201	0,035; 0,741	0,124; 0,266	-0,177; 0,110	0,109; 0,326	0,046; 0,662	-0,105; 0,337
Stearic acid (18:0)	Unadjusted (B; p)	0,017; 0,874	-0,010; 0,923	-0,022; 0,838	-0,002; 0,987	0,002; 0,988	-0,017; 0,871	-0,026; 0,818
	Adjusted* (B; p)	0,022; 0,829	-0,023; 0,829	-0,043; 0,702	0,027; 0,805	-0,004; 0,975	-0,023; 0,826	-0,041; 0,711
MUFAs, %
Palmitoleic acid (16:1n7)	Unadjusted (B; p)	0,143; 0,166	-0,088; 0,401	0,073; 0,489	-0,059; 0,567	0,109; 0,303	-0,062; 0,553	-0,195; 0,076
	Adjusted* (B; p)	0,151; 0,141	-0,093; 0,375	0,168; 0,129	-0,158; 0,144	0,189; 0,085	-0,076; 0,461	-0,180; 0,099
Vaccenic acid (18:1n7)	Unadjusted (B; p)	0,169; 0,102	-0,098; 0,349	-0,010; 0,922	0,175; 0,089	0,023; 0,829	-0,037; 0,720	-0,130; 0,240
	Adjusted* (B; p)	0,179; 0,072	-0,086; 0,398	0,033; 0,760	0,092; 0,389	0,057; 0,601	-0.047; 0,643	-0,118; 0,275
Oleic acid (18:1n9)	Unadjusted (B; p)	-0,012; 0,911	-0,079; 0,451	0,013; 0,904	-0,036; 0,728	0,042; 0,695	-0,117; 0,257	-0,291; 0,007
	Adjusted* (B; p)	-0,007; 0,944	-0,081; 0,429	0,095; 0,388	-0,134; 0,210	0,110; 0,310	-0,129; 0,200	-0,275; 0,010
ω-3 PUFAs, %
α-Linolenic acid (18:3n3)	Unadjusted (B; p)	-0,014; 0,893	0,140; 0,178	-0,065; 0,536	0,134; 0,195	-0,128; 0,226	0,162; 0,117	-0,029; 0,795
	Adjusted* (B; p)	-0,019; 0,852	0,106; 0,305	-0,033; 0,768	0,131; 0,229	-0,088; 0,423	0,148;0,146	0,004; 0,971
Eicosapentaenoic acid (20:5n3)	Unadjusted (B; p)	0,098; 0,345	0,015; 0,885	0,140; 0,184	0,019; 0,859	0,107; 0,313	0,066; 0,523	0,201; 0,067
	Adjusted* (B; p)	0,095; 0,357	0,047; 0,652	0,131; 0,239	0,042; 0,702	0,064; 0,567	0,085; 0,414	0,195; 0,075
Docosapentaenoic acid (22:5n3)	Unadjusted (B; p)	0,210; 0,041	-0,191; 0,066	0,137; 0,194	0,070; 0,500	0,187; 0,075	-0,134; 0,195	0,020; 0,854
	Adjusted* (B; p)	0,213; 0,032	-0,145; 0,151	0,120; 0,266	0,072; 0,497	0,151; 0,157	-0,115; 0,249	0,000; 0,996
Docosahexaenoic acid (22:6n3)	Unadjusted (B; p)	0,070; 0,500	-0,105; 0,314	0,232; 0,026	0,032; 0,759	0,221; 0,035	-0,004; 0,967	0,080; 0,470
	Adjusted* (B; p)	0,064; 0,525	-0,067; 0,518	0,147; 0,166	0,085; 0,432	0,131; 0,218	0,021; 0,837	0,062; 0,564
ω-6 PUFAs, %
Linoleic acid (18:2n6)	Unadjusted (B; p)	-0,150; 0,146	0,084; 0,418	-0,127; 0,226	0,055; 0,594	-0,144; 0,173	0,083; 0,424	0,205; 0,061
	Adjusted* (B; p)	-0,160; 0,123	0,077; 0,467	-0,190; 0,093	0,124; 0,262	-0,189; 0,091	0,090; 0,387	0,208; 0,060
γ-Linolenic acid (18:3n6)	Unadjusted (B; p)	0,030; 0,772	0,019; 0,857	-0,019; 0,859	-0,017; 0,872	-0,034; 0,748	0,006; 0,950	-0,041; 0,712
	Adjusted* (B; p)	0,044; 0,671	0,011; 0,920	0,063; 0,567	-0,066; 0,548	0,032; 0,774	-0,009; 0,932	-0,041; 0,710
Dihomo-γ-linolenic acid (20:3n6)	Unadjusted (B; p)	0,024; 0,816	0,084; 0,423	-0,062; 0,554	0,002; 0,985	-0,088; 0,409	0,016; 0,877	-0,187; 0,089
	Adjusted* (B; p)	0,043; 0,661	0,039; 0,689	0,050; 0,641	-0,117; 0,251	0,027; 0,800	-0,024; 0,801	-0,159; 0,129
Arachidonic acid (20:4n6)	Unadjusted (B; p)	0,023; 0,825	-0,070; 0,502	0,061; 0,564	0,180; 0,080	0,064; 0,548	-0,089; 0,394	0,135; 0,220
	Adjusted* (B; p)	0,035; 0,737	-0,060; 0,571	0,007; 0,949	0,167; 0,129	0,017; 0,883	-0,095; 0,364	0,123; 0,264
Desaturase activity
Delta-5 desaturase (20:4n6/20:3n6)	Unadjusted (B; p)	0,027; 0,795	-0,104; 0,320	0,106; 0,314	0,041; 0,693	0,113; 0,287	-0,043; 0,677	0,182; 0,098
	Adjusted* (B; p)	0,017; 0,870	-0,062; 0,539	-0,013; 0,902	0,127; 0,230	-0,005; 0,960	-0,012; 0,904	0,155; 0,134
Delta-6 desaturase (20:3n6/18:2n6)	Unadjusted (B; p)	0,086; 0,408	0,039; 0,709	0,004; 0,973	-0,027; 0,793	-0,007; 0,944	0,009; 0,930	-0,250; 0,022
	Adjusted* (B; p)	0,105; 0,293	0,008; 0,940	0,121; 0,266	-0,154; 0,140	0,103; 0,339	-0,044; ,656	-0,228; 0,032
Stearoyl-CoA desaturase (16:1n7/16:0)	Unadjusted (B; p)	0,136; 0,189	-0,106; 0,311	0,055; 0,603	-0,015; 0,883	0,098; 0,358	-0,083; 0,426	-0,204; 0,063
	Adjusted* (B; p)	0,144; 0,153	-0,115; 0,263	0,152; 0,163	-0,132; 0,211	0,183; 0,091	-0,101; 0,313	-0,182; 0,092
Delta-9 desaturase (18:1n9/18:0)	Unadjusted (B; p)	-0,008; 0,941	-0,032; 0,758	0,026; 0,809	-0,021; 0,839	0,024; 0,819	-0,052; 0,620	-0,194; 0,077
	Adjusted* (B; p)	-0,009; 0,930	-0,026; 0,796	0,089; 0,413	-0,099; 0,353	0,069; 0,521	-0,055; 0,584	-0,174; 0,100
*adjusted for BMI, age, and hs-CRP

## Sheet: Table S2
Supplementary Table S2. Associations between FAs, desaturases and iron status in the IGM group. Unadjusted and adjusted linear regression models. Significant correlations displayed in bold.
	Independent	Ferritin (n=95)	Transferrin (n=94)	Iron (n=92)	Transferrin Receptor (n=95)	Transferrin Saturation (n=91)	TIBC (n=95)	Hepcidin (n=84)
Dependent
Saturated FAs, %
Myristic acid (14:0)	Unadjusted (B; p)	0,025; 0,851	0,123; 0,366	-0,108; 0,427	0,284; 0,033	-0,155; 0,253	0,165; 0,221	0,024; 0,863
	Adjusted* (B; p)	-0,010; 0,940	0,076; 0,584	-0,124; 0,371	0,274; 0,039	-0,158; 0,251	0,121; 0,381	0,036; 0,799
Palmitic acid (16:0)	Unadjusted (B; p)	0,261; 0,050	0,097; 0,476	-0,046; 0,736	0,305; 0,021	-0,081; 0,554	-0,049; 0,715	-0,084; 0,547
	Adjusted* (B; p)	0,199; 0,132	0,052; 0,701	-0,018; 0,895	0,273; 0,034	-0,041; 0,761	-0,091; 0,495	-0,032; 0,816
Stearic acid (18:0)	Unadjusted (B; p)	-0,187; 0,164	0,056; 0,682	-0,201; 0,138	0,117; 0,384	-0,220; 0,103	0,257; 0,054	0,064; 0,644
	Adjusted* (B; p)	-0,155; 0,261	0,056; 0,686	-0,244; 0,077	0,138; 0,310	-0,265; 0,053	0,276; 0,043	0,025; 0,857
MUFAs, %
Palmitoleic acid (16:1n7)	Unadjusted (B; p)	0,298: 0,024	0,008; 0,951	0,232; 0,085	0,078; 0,563	0,184; 0,175	0,059; 0,665	-0,098; 0,480
	Adjusted* (B; p)	0,228; 0,070	-0,070; 0,585	0,250; 0,048	0,047; 0,710	0,221; 0,081	-0,022; 0,863	-0,057; 0,665
Vaccenic acid (18:1n7)	Unadjusted (B; p)	0,241; 0,071	-0,065; 0,636	0,319; 0,017	-0,248; 0,063	0,303; 0,023	-0,098; 0,467	-0,077; 0,581
	Adjusted* (B; p)	0,225; 0,101	-0,104; 0,461	0,333; 0,014	-0,265; 0,048	0,322; 0,018	-0,130; 0,347	-0,059; 0,677
Oleic acid (18:1n9)	Unadjusted (B; p)	0,129; 0,338	0,035; 0,797	0,321; 0,016	-0,236; 0,077	0,283; 0,035	0,035; 0,798	-0,072; 0,606
	Adjusted* (B; p)	0,099; 0,450	-0,050; 0,705	0,302; 0,018	-0,251; 0,046	0,281; 0,027	-0,045; 0,732	-0,063; 0,621
ω-3 PUFAs, %
α-Linolenic acid (18:3n3)	Unadjusted (B; p)	-0,144; 0,286	0,192; 0,156	-0,172; 0,205	0,115; 0,395	-0,187;0,168	0,242; 0,070	-0,017; 0,900
	Adjusted* (B; p)	-0,130; 0,348	0,194; 0,162	-0,198; 0,152	0,123; 0,363	-0,213; 0,122	0,259; 0,057	-0,038; 0,787
Eicosapentaenoic acid (20:5n3)	Unadjusted (B; p)	-0,113; 0,404	0,096; 0,482	-0,117; 0,392	0,006; 0,967	-0,119; 0,384	0,121; 0,369	-0,013; 0,924
	Adjusted* (B; p)	-0,129; 0,354	0,119; 0,398	-0,085; 0,538	-0,006; 0,964	-0,097; 0,490	0,159; 0,254	0,007; 0,959
Docosapentaenoic acid (22:5n3)	Unadjusted (B; p)	-0,196; 0,144	0,095; 0,487	-0,006; 0,966	0,052; 0,702	-0,026; 0,850	0,215; 0,108	0,032; 0,816
	Adjusted* (B; p)	-0,161; 0,226	0,129; 0,336	-0,008; 0,950	0,065; 0,622	-0,042; 0,758	0,277; 0,035	0,009; 0,948
Docosahexaenoic acid (22:6n3)	Unadjusted (B; p)	0,031; 0,821	0,060; 0,660	-0,054; 0,691	-0,150; 0,267	-0,071; 0,605	-0,042; 0,756	0,104; 0,454
	Adjusted* (B; p)	0,033; 0,814	0,091; 0,523	-0,032; 0,824	-0,157; 0,254	-0,056; 0,690	-0,009;0,950	0,116; 0,415
ω-6 PUFAs, %
Linoleic acid (18:2n6)	Unadjusted (B; p)	-0,208; 0,120	-0,163; 0,231	-0,191; 0,159	-0,065; 0,632	-0,115; 0,400	-0,124; 0,360	0,076; 0,585
	Adjusted* (B; p)	-0,157; 0,209	-0,074; 0,560	-0,183; 0,144	-0,041; 0,743	-0,126; 0,315	-0,046; 0,712	0,051; 0,687
γ-Linolenic acid (18:3n6)	Unadjusted (B; p)	-0,229; 0,087	-0,078; 0,569	0,001; 0,993	0,041; 0,764	0,101; 0,944	0,096; 0,477	-0,069; 0,622
	Adjusted* (B; p)	-0,230; 0,077	-0,087; 0,515	-0,028; 0,832	0,057; 0,659	-0,013; 0,919	0,066; 0,618	-0,101; 0,459
Dihomo-γ-linolenic acid (20:3n6)	Unadjusted (B; p)	0,079; 0,558	0,054; 0,693	0,161; 0,237	0,002; 0,987	0,124; 0,363	0,111; 0,412	0,037; 0,788
	Adjusted* (B; p)	0,108; 0,415	0,058; 0,668	0,134; 0,310	0,025; 0,850	0,098; 0,457	0,091; 0,490	-0,002; 0,989
Arachidonic acid (20:4n6)	Unadjusted (B; p)	-0,117; 0,385	0,080; 0,560	-0,95; 0,484	0,182; 0,176	-0,093; 0,495	-0,014; 0,919	0,055; 0,692
	Adjusted* (B; p)	-0,081; 0,556	0,131; 0,346	-0,096; 0 489	0,199; 0,139	-0,107; 0,439	0,038; 0,786	0,035; 0,804
Desaturase activity
Delta-5 desaturase (20:4n6/20:3n6)	Unadjusted (B; p)	-0,126; 0,349	0,007; 0,959	-0,146; 0,282	0,100; 0,458	-0,112; 0,413	-0,082; 0,546	-0,030; 0,827
	Adjusted* (B; p)	-0,118; 0,383	0,039; 0,777	-0,131; 0,334	0,098; 0,460	-0,106; 0,433	-0,035; 0,799	-0,024; 0,860
Delta-6 desaturase (20:3n6/18:2n6)	Unadjusted (B; p)	0,185; 0,168	0,127; 0,353	0,249; 0,065	0,040; 0,768	0,170; 0,209	0,161; 0,230	-0,031; 0,824
	Adjusted* (B; p)	0,182; 0,176	0,089; 0,515	0,226; 0,092	0,046; 0,730	0,157; 0,242	0,107; 0,427	-0,051; 0,712
Stearoyl-CoA desaturase (16:1n7/16:0)	Unadjusted (B; p)	0,271; 0,042	-0,017; 0,903	0,299; 0,025	-0,010; 0,940	0,252; 0,061	0,065; 0,630	-0,088; 0,529
	Adjusted* (B; p)	0,206; 0,104	-0,095; 0,463	0,313; 0,013	-0,038; 0,761	0,285; 0,024	-0,017; 0,897	-0,053; 0,686
Delta-9 desaturase (18:1n9/18:0)	Unadjusted (B; p)	0,210; 0,118	-0,036; 0,791	0,308; 0,021	-0,234; 0,079	0,299; 0,025	-0,157; 0,244	-0,048; 0,728
	Adjusted* (B; p)	0,174; 0,201	-0,095; 0,493	0,317; 0,018	-0,255; 0,054	0,322; 0,016	-0,223; 0,100	-0,019; 0,889
*adjusted for BMI, age, and hs-CRP
